# Supplementary material for: Incidence of Vaccine-Preventable Childhood Diseases in the European Union and in the European Free Trade Association Countries
Source: Vaccines (Basel). 2021 Jul 17;9(7):796. doi: 10.3390/vaccines9070796 (PMC8310256; doi:10.3390/vaccines9070796)
Supplement: Supplementary file 1 [file vaccines-09-00796-s001.zip]

Archive with 1 entries (1 files):
- vaccines-1262871-supplementary.xlsx
