# Supplementary material for: Incidence of Vaccine-Preventable Childhood Diseases in the European Union and in the European Free Trade Association Countries
Source: Vaccines (Basel). 2021 Jul 17;9(7):796. doi: 10.3390/vaccines9070796 (PMC8310256; doi:10.3390/vaccines9070796)
Supplement: Supplementary file 1 [file vaccines-09-00796-s001.zip › vaccines-1262871-supplementary.xlsx]

## Sheet: schemat szczepien
Country	Measles				Mumps				Rubella				Polyomyelitis				Streptococcus pneumoniae				Neisseria meningitidis				Rotavirus				Varicella zoster virus
	Obligatory vaccination	Recommended vaccination	Age of vaccination (first dose)	Vaccine type	Obligatory vaccination	Recommended vaccination	Age of vaccination (first dose)	Vaccine type	Obligatory vaccination	Recommended vaccination	Age of vaccination (first dose)	Vaccine type	Obligatory vaccination	Recommended vaccination	Age of vaccination (first dose)	Vaccine type	Obligatory vaccination	Recommended vaccination	Age of vaccination (first dose)	Vaccine type	Obligatory vaccination	Recommended vaccination	Age of vaccination (first dose)	Vaccine type	Obligatory vaccination	Recommended vaccination	Age of vaccination (first dose)	Vaccine type	Obligatory vaccination	Recommended vaccination	Age of vaccination (first dose)	Vaccine type
Austria	no	yes	at least 9 months	MMR	no	yes	At least 9 months	MMR attenuated trivalent	no	yes	At least 9 months	MMR attenuated trivalent	no	yes	3 months	IPV	no	yes	3 months	PCV13	no	yes	2 months	MenB, MenC, MenB-MenC, MCV4	no	yes	2 months	Oral live attenuated	no	yes	1 year	Attenuated VAR or MMR-V associated
Belgium	no	yes	at least 1 year	MMR	no	yes	At least 12 months	MMR attenuated trivalent, MMR Vaxpro or Priorix	no	yes	At least 12 months	MMR attenuated trivalent, MMR Vaxpro or Priorix	yes	yes (for second vaccination)	8 weeks	6-valent Hexyon & Imovax polio, or monovalent	no	yes	8 weeks	PCV 13	no	yes	15 months	MenC	no	yes	2 months	Oral live attenuated	no	yes (recommended only for people without immunity)	12 years	VAR
Bulgaria	yes	-	13 months	MMRVAXPRO	yes	-	13 months	MMRVaxpro attenuated trivalent	yes	-	13 months	MMRVaxpro attenuated trivalent	yes	-	3 months	6-valent Infanrix Hexa	yes	-	2 months	PCV Synflorix	no	no	NA	NA	no	no	NA	NA	no	no	NA	NA
Croatia	yes	-	1 year	MMR	yes	-	1 year	MMR	yes	-	1 year	MMR	yes	-	8 months	DI-TE-PER + attenuated against polio + H. influenzae B 5in1	yes	-	2 months	PCV	no	no	NA	NA	no	no	NA	NA	no	no	NA	NA
Cyprus	no	yes	13 months	MMR	no	yes	13 months	MMR	no	yes	13 months	MMR	no	yes	2 months	IPV (DTaPIPV)	no	yes	2 months	PCV	no	yes	1 year	MenC, MPSV4	no	no	NA	NA	no	yes	13 months	VAR
Czechia	yes	-	13 months	MMR	yes	-	13 months	MMR	yes	-	13 months	MMR	yes	-	At least 2 months	IPV (DTaPHibHepBIPV and DTaPIP)	no	yes	3 months	PCV	no	yes (for exposed groups)	2 months	MenB, MCV4	no	yes	6 weeks	Oral live attenuated	no	yes (for specific groups only)	13 months	VAR
Denmark	no	yes	15 months, or 9 months in the exposed areas	MMR	no	yes	15 months, or 9 months in the exposed areas	MMR	no	yes	15 months, or 9 months in the exposed areas	MMR	no	yes	3 months	IPV	no	yes	3 months	PCV 13	no	no	NA	NA	no	no	NA	NA	no	no	NA	NA
Estonia	no	yes	1 year	MMR	no	yes	1 year	MMR	no	yes	1 year	MMR	no	yes	3 months	IPV	no	no	NA	NA	no	no	NA	NA	no	yes	2 months	Oral live attenuated	no	no	NA	NA
Finland	no	yes	6 to 12 months	MMR	no	yes	6 to 12 months	MMR	no	yes	6 to 12 months	MMR	no	yes	3 months	IPV	no	yes	3 months	PCV 10	no	no	NA	NA	no	yes	2 months	Oral live attenuated	no	yes	18 months	VAR
France	yes	-	1 year, or 6 months if the exposure is high	MMR, or monovalent for vaccinations of 6-month-olds	yes	-	12 months, or 6 months if the exposure is high	MMR, or monovalent for vaccinations of 6-month-olds	yes	-	12 months, or 6 months if the exposure is high	MMR, or monovalent for vaccinations of 6-month-olds	yes	-	2 months	IPV	yes	-	2 months	PCV	yes	-	5 months	MenC	no	no	NA	NA	no	no	NA	NA
Germany	no	yes	11 months	MMR	no	yes	11 months	MMR	no	yes	11 months	MMR	no	yes	2 months	IPV	no	yes	2 months	PCV	no	yes	12 to 23 months	MenC	no	yes	6 weeks	Oral live attenuated	no	yes	11-14 months	VAR
Greece	no	yes	1 year	MMR	no	yes	1 year	MMR	no	yes	1 year	MMR	no	yes	2 months	IPV	no	yes	2 months	PCV 13	no	yes	1 year, or 2 months for exposed groups	MenC, MCV4, MCV4/MenB	no	yes	2 months	Oral live attenuated	no	yes	12 months	VAR
Hungary	yes	-	15 months	MMR	yes	-	15 months	MMR	yes	-	15 months	MMR	yes	-	2 months	IPV	yes	-	2 months	PCV	no	no	NA	NA	no	no	NA	NA	yes	-	13 months	VAR
Iceland	no	yes	18 months	MMR	no	yes	18 months	MMR	no	yes	18 months	MMR	no	yes	3 months	DTaP-IPV-Hib and IPV + DTaP	no	yes	3 months	PCV 10	no	yes	6 months	MenC	no	no	NA	NA	no	yes	12 months	VAR
Italy	yes	-	13 months	MMR	yes	-	13 months	MMR	yes	-	13 months	MMR	yes	-	3 months	IPV	no	yes	3 months	PCV	no	yes	3 months	MenB, MenC, MCV4	no	yes	3-7 months	Oral live attenuated	yes	-	13-15 months	VAR
Latvia	yes	-	12 to 15 months	MMR	yes	-	12 to 15 months	MMR	yes	-	12 to 15 months	MMR	yes	-	2 months	IPV	yes	-	2 months	PCV	no	no	NA	NA	yes	-	2 months	Oral live attenuated	yes	-	12-15 months	VAR
Liechtenstein	no	yes	9 months	MMR	no	yes	9 months	MMR	no	yes	9 months	MMR	no	yes	2 months	IPV	no	yes	2 months	PCV13	no	yes	2 months to 24 months	MenC	no	no	NA	NA	no	yes	11- 15 years	VAR
Lithuania	no	yes	15 months	MMR	no	yes	15 months	MMR	no	yes	15 months	MMR	no	yes	2 months	IPV	no	yes	2 months	PCV	no	yes	3 months	MenB	no	yes	2 months	Oral live attenuated	no	no	NA	NA
Luxembourg	no	yes	1 year	MMR	no	yes	1 year	MMR	no	yes	1 year	MMR	no	yes	2 months	IPV	no	yes	2 months	PCV	no	yes	3 months	MenB, MenC	no	yes	2 months	Oral live attenuated	no	yes	12 months	VAR
Malta	no	yes	13 months	MMR	no	yes	13 months	MMR	no	yes	13 months	MMR	yes	-	2 months	IPV	no	yes	2 months	PCV	no	yes	2 months	MenB, MCV4	no	no	NA	NA	no	no	NA	NA
Netherlands	no	yes	14 months	MMR	no	yes	14 months	MMR	no	yes	14 months	MMR	no	yes	3 months, exceptionally 2 months	IPV or IPV + DTP	no	yes	3 months	PCV	no	yes	14 months	MCV4	no	yes (for exposed groups)	2 months	Oral live attenuated	no	no	NA	NA
Norway	no	yes	15 months	MMR	no	yes	15 months	MMR	no	yes	15 months	MMR	no	yes	3 months	IPV	no	yes	3 months	PCV	no	no	NA	NA	no	yes	6 weeks	Oral live attenuated	no	no	NA	NA
Poland	yes	-	13 months	MMR	yes	-	13 months	MMR	yes	-	13 months	MMR	yes	-	4 months	IPV	yes	-	2 months	PCV	no	yes	2 months	MenC	no	yes	6 weeks - 6 months	Oral live attenuated	no	yes (for specific groups only)	9 months - 12 years	VAR
Portugal	no	yes	1 year	MMR	no	yes	1 year	MMR	no	yes	1 year	MMR	no	yes	2 months	IPV	no	yes	2 months	PCV	no	yes	1 year	MenC	no	no	NA	NA	no	no	NA	NA
Rep. Of Ireland	no	yes	1 year	MMR	no	yes	1 year	MMR	no	yes	1 year	MMR	no	yes	2 months	IPV	no	yes	2 months	PCV	no	yes	2 months	MenB, MenC, MCV4, Hib/MenC	no	yes	2 months	Oral live attenuated	no	no	NA	NA
Romania	no	yes	1 year	MMR	no	yes	1 year	MMR	no	yes	1 year	MMR	no	yes	2 months	IPV	no	yes	1 year	PCV	no	no	NA	NA	no	no	NA	NA	no	no	NA	NA
Slovakia	yes	-	14 to 17 months	MMR	yes	-	14 to 17 months	MMR	yes	-	14 to 17 months	MMR	yes	-	2 months	IPV	yes	-	2 months	PCV	no	no	NA	NA	no	no	NA	NA	no	no	NA	NA
Slovenia	yes	-	11 to 18 months	MMR	yes	-	11 to 18 months	MMR	yes	-	11 to 18 months	MMR	yes	-	3 months	IPV	no	yes	3 months	PCV	no	no	NA	NA	no	no	NA	NA	no	no	NA	NA
Spain	no	yes	1 year	MMR	no	yes	1 year	MMR	no	yes	1 year	MMR	no	yes	2 months	IPV	no	yes	2 months	PCV	no	yes	4 months	MenC	no	yes (premature babies)	6 weeks	Oral live attenuated	no	yes	15 months	VAR
Sweden	no	yes	18 months	MMR	no	yes	18 months	MMR	no	yes	18 months	MMR	no	yes	3 months	IPV	no	yes	3 months	PCV	no	no	NA	NA	no	yes	6 weeks	Oral live attenuated	no	no	NA	NA
Switzerland	no	yes	9 months	MMR	no	yes	9 months	MMR	no	yes	9 months	MMR	no	yes	2 months	IPV	no	yes	2 months	PCV	no	yes (as additional)	2 years	ACWY conjugate vaccine	no	no	NA	NA	no	yes (recommended only for people without immunity)	11 years	VAR
UK of GB & NI	no	yes	1 year	MMR	no	yes	1 year	MMR	no	yes	1 year	MMR	no	yes	2 months	IPV	no	yes	3 months	PCV 13	no	yes	8 weeks	MenB, MenB-MenC or MCV4	no	yes	8 weeks	Oral live attenuated	no	no	NA	NA
